# Supplementary material for: 3,3′-(2-Oxocyclo­pentane-1,3-di­yl)dipropane­nitrile
Source: Acta Crystallogr Sect E Struct Rep Online. 2008 Jan 9;64(Pt 2):o391. doi: 10.1107/S1600536807068535 (PMC2960466; doi:10.1107/S1600536807068535)
Supplement: Supplementary file 1 [file e-64-0o391-sup1.cif]

##############################################################################
###                                                                        ###
###        Electronic paper (Acta Crystallographica Section E)             ###
###                                                                        ###
##############################################################################
#                                                                            #
# This CIF contains the data in a paper accepted for publication in Acta     #
# Crystallographica Section E. It conforms to the requirements of Notes      #
# for Authors for Section E, and has been peer reviewed under the auspices   #
# of the IUCr Commission on Journals.                                        #
#                                                                            #
# Full details of the Crystallographic Information File format               #
# are given in the paper "The Crystallographic Information File (CIF):       #
# a New Standard Archive File for Crystallography" by S. R. Hall, F. H.      #
# Allen and I. D. Brown [Acta Cryst. (1991), A47, 655-685].                  #
#                                                                            #
# The current version of the core CIF dictionary is obtainable from          #
# ftp://ftp.iucr.org/pub/cif_core.dic. The current version number is 2.1.    #
#                                                                            #
# Software is freely available for graphical display of the structure(s) in  #
# this CIF.  For information consult the CIF home page http://www.iucr.org/  #
# cif/home.html                                                              #
#                                                                            #
##############################################################################
                                             
data_I
_audit_creation_method     SHELXL-97
_chemical_name_systematic
;
3,3'-(2-Oxocyclopentane-1,3-diyl)dipropanenitrile
;
_chemical_name_common     ?
_chemical_formula_moiety     'C11 H14 N2 O'
_chemical_formula_sum     'C11 H14 N2 O'
_chemical_formula_iupac     'C11 H14 N2 O'
_chemical_formula_weight     190.24
_chemical_melting_point     ?
_symmetry_cell_setting     Monoclinic
_symmetry_space_group_name_H-M     'C 2/c'
_symmetry_space_group_name_Hall     '-C 2yc'
loop_
    _symmetry_equiv_pos_as_xyz
    'x, y, z'
    '-x, y, -z+1/2'
    'x+1/2, y+1/2, z'
    '-x+1/2, y+1/2, -z+1/2'
    '-x, -y, -z'
    'x, -y, z-1/2'
    '-x+1/2, -y+1/2, -z'
    'x+1/2, -y+1/2, z-1/2'
_cell_length_a     18.261(3)
_cell_length_b     7.8182(10)
_cell_length_c     8.1943(11)
_cell_angle_alpha     90.00
_cell_angle_beta     111.510(9)
_cell_angle_gamma     90.00
_cell_volume     1088.4(3)
_cell_formula_units_Z     4
_cell_measurement_reflns_used     798
_cell_measurement_theta_min     2.87
_cell_measurement_theta_max     23.58
_cell_measurement_temperature     294(2)
_exptl_crystal_description     block
_exptl_crystal_colour     colorless
_exptl_crystal_size_max     0.24
_exptl_crystal_size_mid     0.20
_exptl_crystal_size_min     0.10
_exptl_crystal_density_diffrn     1.161
_exptl_crystal_density_meas     ?
_exptl_crystal_density_method     'not measured'
_exptl_crystal_F_000     408
_exptl_absorpt_coefficient_mu     0.076
_exptl_absorpt_correction_type     multi-scan
_exptl_absorpt_process_details     '(SADABS; Bruker, 1997)'
_exptl_absorpt_correction_T_min     0.971
_exptl_absorpt_correction_T_max     0.992
_exptl_special_details
;
;
_diffrn_ambient_temperature     294(2)
_diffrn_radiation_type     MoK\a
_diffrn_radiation_wavelength     0.71073
_diffrn_radiation_source     'fine-focus sealed tube'
_diffrn_radiation_monochromator     graphite
_diffrn_measurement_device_type     'Bruker SMART CCD'
_diffrn_measurement_method     \w
_diffrn_detector_area_resol_mean     ?
_diffrn_reflns_number     3003
_diffrn_reflns_av_R_equivalents     0.0453
_diffrn_reflns_av_sigmaI/netI     0.0448
_diffrn_reflns_theta_min     2.40
_diffrn_reflns_theta_max     26.39
_diffrn_reflns_theta_full     26.39
_diffrn_measured_fraction_theta_max     0.994
_diffrn_measured_fraction_theta_full     0.994
_diffrn_reflns_limit_h_min     -22
_diffrn_reflns_limit_h_max     14
_diffrn_reflns_limit_k_min     -9
_diffrn_reflns_limit_k_max     9
_diffrn_reflns_limit_l_min     -10
_diffrn_reflns_limit_l_max     9
_diffrn_standards_number     0
_diffrn_standards_interval_count     0
_diffrn_standards_interval_time     0
_diffrn_standards_decay_%     0
_refine_special_details
;
 Refinement of F^2^ against ALL reflections.  The weighted R-factor wR and
 goodness of fit S are based on F^2^, conventional R-factors R are based
 on F, with F set to zero for negative F^2^. The threshold expression of
 F^2^ > 2sigma(F^2^) is used only for calculating R-factors(gt) etc. and is
 not relevant to the choice of reflections for refinement.  R-factors based
 on F^2^ are statistically about twice as large as those based on F, and R-
 factors based on ALL data will be even larger.
;
_reflns_number_total     1114
_reflns_number_gt     644
_reflns_threshold_expression     I>2\s(I)
_refine_ls_structure_factor_coef     Fsqd
_refine_ls_matrix_type     full
_refine_ls_R_factor_all     0.0924
_refine_ls_R_factor_gt     0.0483
_refine_ls_wR_factor_gt     0.1167
_refine_ls_wR_factor_ref     0.1330
_refine_ls_goodness_of_fit_ref     1.030
_refine_ls_restrained_S_all     1.030
_refine_ls_number_reflns     1114
_refine_ls_number_parameters     65
_refine_ls_number_restraints     0
_refine_ls_hydrogen_treatment     constr
_refine_ls_weighting_scheme     calc
_refine_ls_weighting_details
         'calc w=1/[\s^2^(Fo^2^)+(0.0588P)^2^+0.1398P] where P=(Fo^2^+2Fc^2^)/3'
_atom_sites_solution_hydrogens     geom
_atom_sites_solution_primary     direct
_atom_sites_solution_secondary     difmap
_refine_ls_shift/su_max     0.002
_refine_ls_shift/su_mean     0.000
_refine_diff_density_max     0.150
_refine_diff_density_min     -0.132
_refine_ls_extinction_method     none
_refine_ls_extinction_coef     ?
loop_
    _atom_type_symbol
    _atom_type_description
    _atom_type_scat_dispersion_real
    _atom_type_scat_dispersion_imag
    _atom_type_scat_source
    'C' 'C' 0.0033 0.0016
                         'International Tables Vol C Tables 4.2.6.8 and 6.1.1.4'
    'H' 'H' 0.0000 0.0000
                         'International Tables Vol C Tables 4.2.6.8 and 6.1.1.4'
    'N' 'N' 0.0061 0.0033
                         'International Tables Vol C Tables 4.2.6.8 and 6.1.1.4'
    'O' 'O' 0.0106 0.0060
                         'International Tables Vol C Tables 4.2.6.8 and 6.1.1.4'
_computing_data_collection     'SMART (Bruker, 1997)'
_computing_cell_refinement     'SAINT (Bruker, 1997)'
_computing_data_reduction     'SAINT (Bruker, 1997)'
_computing_structure_solution     'SHELXS97 (Sheldrick, 2008)'
_computing_structure_refinement     'SHELXL97 (Sheldrick, 2008)'
_computing_molecular_graphics     'SHELXTL (Bruker, 1997)'
_computing_publication_material     'SHELXTL (Bruker, 1997)'
loop_
    _atom_site_type_symbol
    _atom_site_label
    _atom_site_fract_x
    _atom_site_fract_y
    _atom_site_fract_z
    _atom_site_U_iso_or_equiv
    _atom_site_adp_type
    _atom_site_calc_flag
    _atom_site_refinement_flags
    _atom_site_occupancy
    _atom_site_disorder_assembly
    _atom_site_disorder_group
    O O1 1.0000 1.0500(2) 0.2500 0.0639(6) Uani d S 1 . .
    N N1 0.69534(13) 0.8243(3) -0.3591(3) 0.0968(8) Uani d . 1 . .
    C C1 1.0000 0.8948(3) 0.2500 0.0495(7) Uani d S 1 . .
    C C2 0.95717(10) 0.7841(2) 0.0927(2) 0.0491(5) Uani d . 1 . .
    H H2 0.9889 0.7818 0.0189 0.059 Uiso calc R 1 . .
    C C3 0.96129(10) 0.6064(2) 0.1722(2) 0.0555(5) Uani d . 1 . .
    H H3A 0.9174 0.5874 0.2097 0.067 Uiso calc R 1 . .
    H H3B 0.9609 0.5184 0.0884 0.067 Uiso calc R 1 . .
    C C4 0.87656(11) 0.8505(2) -0.0189(2) 0.0579(6) Uani d . 1 . .
    H H4A 0.8805 0.9706 -0.0443 0.069 Uiso calc R 1 . .
    H H4B 0.8417 0.8409 0.0461 0.069 Uiso calc R 1 . .
    C C5 0.84170(11) 0.7522(3) -0.1902(3) 0.0627(6) Uani d . 1 . .
    H H5A 0.8720 0.7769 -0.2630 0.075 Uiso calc R 1 . .
    H H5B 0.8460 0.6305 -0.1651 0.075 Uiso calc R 1 . .
    C C6 0.75994(14) 0.7945(3) -0.2864(3) 0.0672(6) Uani d . 1 . .
loop_
    _atom_site_aniso_label
    _atom_site_aniso_U_11
    _atom_site_aniso_U_22
    _atom_site_aniso_U_33
    _atom_site_aniso_U_12
    _atom_site_aniso_U_13
    _atom_site_aniso_U_23
    O1 0.0821(14) 0.0465(12) 0.0598(12) 0.000 0.0223(10) 0.000
    N1 0.0764(15) 0.1164(18) 0.0812(15) 0.0217(12) 0.0096(11) -0.0174(13)
    C1 0.0539(15) 0.0485(17) 0.0538(16) 0.000 0.0286(13) 0.000
    C2 0.0550(11) 0.0493(11) 0.0462(11) 0.0005(8) 0.0222(9) -0.0018(8)
    C3 0.0605(11) 0.0496(11) 0.0569(11) -0.0020(9) 0.0221(9) -0.0027(9)
    C4 0.0598(12) 0.0566(12) 0.0554(12) 0.0026(9) 0.0191(10) -0.0027(10)
    C5 0.0624(14) 0.0638(12) 0.0570(13) 0.0006(10) 0.0159(11) -0.0072(10)
    C6 0.0680(14) 0.0697(15) 0.0570(13) 0.0067(12) 0.0147(11) -0.0095(11)
_geom_special_details
;
 All esds (except the esd in the dihedral angle between two l.s. planes)
 are estimated using the full covariance matrix.  The cell esds are taken
 into account individually in the estimation of esds in distances, angles
 and torsion angles; correlations between esds in cell parameters are only
 used when they are defined by crystal symmetry.  An approximate (isotropic)
 treatment of cell esds is used for estimating esds involving l.s. planes.
;
loop_
    _geom_bond_atom_site_label_1
    _geom_bond_atom_site_label_2
    _geom_bond_site_symmetry_2
    _geom_bond_distance
    _geom_bond_publ_flag
    O1 C1 . 1.213(3) ?
    N1 C6 . 1.134(3) ?
    C1 C2 . 1.511(2) ?
    C1 C2 2_755 1.511(2) ?
    C2 C4 . 1.512(2) ?
    C2 C3 . 1.525(2) ?
    C2 H2 . 0.9800 ?
    C3 C3 2_755 1.518(3) ?
    C3 H3A . 0.9700 ?
    C3 H3B . 0.9700 ?
    C4 C5 . 1.521(2) ?
    C4 H4A . 0.9700 ?
    C4 H4B . 0.9700 ?
    C5 C6 . 1.448(3) ?
    C5 H5A . 0.9700 ?
    C5 H5B . 0.9700 ?
loop_
    _geom_angle_atom_site_label_1
    _geom_angle_atom_site_label_2
    _geom_angle_atom_site_label_3
    _geom_angle_site_symmetry_1
    _geom_angle_site_symmetry_3
    _geom_angle
    _geom_angle_publ_flag
    O1 C1 C2 . . 124.94(10) ?
    O1 C1 C2 . 2_755 124.95(10) ?
    C2 C1 C2 . 2_755 110.1(2) ?
    C1 C2 C4 . . 113.82(14) ?
    C1 C2 C3 . . 103.22(15) ?
    C4 C2 C3 . . 117.13(15) ?
    C1 C2 H2 . . 107.4 ?
    C4 C2 H2 . . 107.4 ?
    C3 C2 H2 . . 107.4 ?
    C3 C3 C2 2_755 . 104.12(10) ?
    C3 C3 H3A 2_755 . 110.9 ?
    C2 C3 H3A . . 110.9 ?
    C3 C3 H3B 2_755 . 110.9 ?
    C2 C3 H3B . . 110.9 ?
    H3A C3 H3B . . 109.0 ?
    C2 C4 C5 . . 111.70(15) ?
    C2 C4 H4A . . 109.3 ?
    C5 C4 H4A . . 109.3 ?
    C2 C4 H4B . . 109.3 ?
    C5 C4 H4B . . 109.3 ?
    H4A C4 H4B . . 107.9 ?
    C6 C5 C4 . . 112.71(17) ?
    C6 C5 H5A . . 109.1 ?
    C4 C5 H5A . . 109.1 ?
    C6 C5 H5B . . 109.1 ?
    C4 C5 H5B . . 109.1 ?
    H5A C5 H5B . . 107.8 ?
    N1 C6 C5 . . 178.1(3) ?
loop_
    _geom_torsion_atom_site_label_1
    _geom_torsion_atom_site_label_2
    _geom_torsion_atom_site_label_3
    _geom_torsion_atom_site_label_4
    _geom_torsion_site_symmetry_1
    _geom_torsion_site_symmetry_2
    _geom_torsion_site_symmetry_3
    _geom_torsion_site_symmetry_4
    _geom_torsion
    _geom_torsion_publ_flag
    O1 C1 C2 C4 . . . . -39.96(17) ?
    C2 C1 C2 C4 2_755 . . . 140.04(17) ?
    O1 C1 C2 C3 . . . . -167.96(8) ?
    C2 C1 C2 C3 2_755 . . . 12.04(8) ?
    C1 C2 C3 C3 . . . 2_755 -31.6(2) ?
    C4 C2 C3 C3 . . . 2_755 -157.50(18) ?
    C1 C2 C4 C5 . . . . 170.57(15) ?
    C3 C2 C4 C5 . . . . -69.0(2) ?
    C2 C4 C5 C6 . . . . 170.72(17) ?
loop_
    _geom_hbond_atom_site_label_D
    _geom_hbond_atom_site_label_H
    _geom_hbond_atom_site_label_A
    _geom_hbond_site_symmetry_A
    _geom_hbond_distance_DH
    _geom_hbond_distance_HA
    _geom_hbond_distance_DA
    _geom_hbond_angle_DHA
    C5 H5B N1 4_644 0.97 2.54 3.466(3) 160
data_global
_journal_date_recd_electronic     2007-12-26
_journal_date_accepted     2007-12-27
_journal_name_full     'Acta Crystallographica, Section E'
_journal_year     2008
_journal_volume     64
_journal_issue      2
_journal_page_first     o391
_journal_page_last     o391
_journal_paper_category     QO
_journal_coeditor_code     HB2685
_publ_contact_author_name     'Yi Deng'
_publ_contact_author_address
;
College of Pharmaceuticals & Biotechnology
Tianjin University
Tianjin 300072
People's Republic of China
;
_publ_contact_author_email     dengyicoo@yahoo.com.cn
_publ_contact_author_fax     '8622 2740 6314'
_publ_contact_author_phone     '8622 2740 6314'
_publ_section_title
;
3,3'-(2-Oxocyclopentane-1,3-diyl)dipropanenitrile
;
loop_
    _publ_author_name
    _publ_author_address
    'Yi Deng'
;
College of Pharmaceuticals & Biotechnology
Tianjin University
Tianjin 300072
People's Republic of China
;
    'Yan-xue Chen'
;
School of Chemical Engineering and Technology
Tianjin University
Tianjin 300072
People's Republic of China
;
    'Zhi-lei Gao'
;
School of Chemical Engineering and Technology
Tianjin University
Tianjin 300072
People's Republic of China
;
    'Jin-hui Yang'
;
School of Materials Science and Engineering
Shijizhuang Railway Institute
Shijiazhuang 050043
People's Republic of China
;
    'Wei Wang'
;
School of Chemical Engineering and Technology
Tianjin University
Tianjin 300072
People's Republic of China
;
