# Supplementary material for: 3,3′-(2-Oxocyclo­pentane-1,3-di­yl)dipropane­nitrile
Source: Acta Crystallogr Sect E Struct Rep Online. 2008 Jan 9;64(Pt 2):o391. doi: 10.1107/S1600536807068535 (PMC2960466; doi:10.1107/S1600536807068535)
Supplement: Supplementary file 2 [file e-64-0o391-Isup2.hkl]

# 
# h,k,l, Fc-squared, Fo-squared, sigma(Fo-squared) and status flag 
# 
data_I
_shelx_title ' 71123A in C2/c' 
_shelx_refln_list_code          4 
_shelx_F_calc_maximum      186.11 
_exptl_crystal_F_000       408.00 
_reflns_d_resolution_high  0.7995 
 
loop_ 
 _symmetry_equiv_pos_as_xyz 
 'x, y, z' 
 '-x, y, -z+1/2' 
 'x+1/2, y+1/2, z' 
 '-x+1/2, y+1/2, -z+1/2' 
 '-x, -y, -z' 
 'x, -y, z-1/2' 
 '-x+1/2, -y+1/2, -z' 
 'x+1/2, -y+1/2, z-1/2' 
 
_cell_length_a    18.2608 
_cell_length_b     7.8182 
_cell_length_c     8.1943 
_cell_angle_alpha  90.000 
_cell_angle_beta  111.510 
_cell_angle_gamma  90.000 
 
_shelx_F_squared_multiplier     1.000 
 
loop_ 
 _refln_index_h 
 _refln_index_k 
 _refln_index_l 
 _refln_F_squared_calc 
 _refln_F_squared_meas 
 _refln_F_squared_sigma 
 _refln_observed_status 
   2   0   0     1648.29     1575.86     34.40 o 
   4   0   0     2534.33     2652.26     40.22 o 
   6   0   0     3298.97     3247.89     53.09 o 
   8   0   0      556.42      540.72     10.16 o 
  10   0   0      189.74      217.91      5.79 o 
  12   0   0       80.85       87.01     16.40 o 
  14   0   0       74.04       76.83      8.10 o 
  16   0   0       23.02       18.92      6.61 o 
  18   0   0        1.88       -3.15      7.50 o 
  20   0   0       26.01       40.55     10.11 o 
   1   1   0      779.95      761.99     12.16 o 
   3   1   0      240.92      294.84      4.49 o 
   5   1   0        2.67        4.25      1.34 o 
   7   1   0     1956.53     2163.84     58.31 o 
   9   1   0     1086.19     1137.54     26.49 o 
  11   1   0       69.03       72.18      2.67 o 
  13   1   0      170.34      179.95      7.79 o 
  15   1   0       51.75       63.66      4.51 o 
  17   1   0       88.38       90.94      6.97 o 
  19   1   0        1.89        6.15      8.52 o 
  21   1   0        0.10        1.32      7.00 o 
   0   2   0     9202.93     8604.50    107.24 o 
   2   2   0     4095.61     4009.73     43.63 o 
   4   2   0      169.53      162.85      3.33 o 
   6   2   0        0.20        0.92      1.08 o 
   8   2   0      130.58      124.70      3.68 o 
  10   2   0      678.35      663.88     30.38 o 
  12   2   0       12.06       16.08      2.89 o 
  14   2   0       86.05       78.81      6.08 o 
  16   2   0        4.16        4.13      4.13 o 
  18   2   0        1.83       12.59      6.98 o 
  20   2   0        3.93       -0.27      6.11 o 
   1   3   0      146.61      135.52      2.55 o 
   3   3   0        3.89       11.53      1.36 o 
   5   3   0      834.25      793.34     21.87 o 
   7   3   0      117.91      114.85      8.85 o 
   9   3   0       28.03       32.69      2.96 o 
  11   3   0      297.03      286.82     16.80 o 
  13   3   0        3.89        6.31      3.96 o 
  15   3   0       17.35       10.00      3.48 o 
  17   3   0       33.07       29.35      4.60 o 
  19   3   0        2.55        1.53      6.04 o 
   0   4   0        0.38        0.28      1.64 o 
   2   4   0      154.52      148.54      3.30 o 
   4   4   0        7.53        8.25      1.60 o 
   6   4   0        6.93        5.71      1.73 o 
   8   4   0       18.55       22.26      3.02 o 
  10   4   0      169.47      168.11     17.17 o 
  12   4   0      129.96      114.86      7.74 o 
  14   4   0        1.91        5.61      5.06 o 
  16   4   0       18.71       34.52      6.23 o 
  18   4   0        0.47       -4.36      6.79 o 
   1   5   0      317.51      331.32      5.19 o 
   3   5   0      128.49      126.33      3.75 o 
   5   5   0        7.94        6.96      2.30 o 
   7   5   0       50.56       55.59      4.89 o 
   9   5   0       74.33       77.27      4.69 o 
  11   5   0      338.61      342.08     22.73 o 
  13   5   0       26.94       22.29      4.00 o 
  15   5   0       96.07       98.70      5.67 o 
  17   5   0        2.84       13.62      5.49 o 
   0   6   0       77.84       77.14      4.61 o 
   2   6   0      202.36      169.83      4.45 o 
   4   6   0       77.51       84.72      5.80 o 
   6   6   0       77.93       81.36      6.19 o 
   8   6   0        1.71       -0.08      4.09 o 
  10   6   0       45.42       60.90      6.58 o 
  12   6   0       33.77       33.79      5.97 o 
  14   6   0        0.15        3.74      4.20 o 
  16   6   0       17.71       21.62      6.81 o 
   1   7   0       41.78       44.21      3.57 o 
   3   7   0      100.06       96.68      8.54 o 
   5   7   0       90.75       85.56      6.68 o 
   7   7   0       11.38       10.91      5.82 o 
   9   7   0        6.52       12.83      7.05 o 
  11   7   0        5.25       -3.81      7.05 o 
  13   7   0        2.54       -1.39      7.73 o 
   0   8   0        7.36       10.90      5.48 o 
   2   8   0        3.14        4.10      5.22 o 
   4   8   0       29.96       24.69      8.26 o 
   6   8   0        7.13       -0.98      5.85 o 
   8   8   0        0.81       -4.66      9.67 o 
  10   8   0        9.63       -0.56      6.51 o 
  12   8   0        1.16        6.98      7.57 o 
   1   9   0        2.03        3.17      5.68 o 
   3   9   0        0.15       -2.35      5.95 o 
   5   9   0        1.06       13.44     10.85 o 
   7   9   0        4.15        8.57      7.22 o 
 -21   1   1        0.00       -1.42      6.59 o 
 -19   1   1        0.40        3.34      5.58 o 
 -17   1   1      108.66      108.33      6.63 o 
 -15   1   1        2.88        3.81      2.72 o 
 -13   1   1      913.38      895.33     14.15 o 
 -11   1   1       44.79       39.29      2.84 o 
  -9   1   1      819.57      839.10     32.72 o 
  -7   1   1      287.89      294.14     11.02 o 
  -5   1   1      605.60      568.77     17.96 o 
  -3   1   1    18577.76    17066.03    359.14 o 
  -1   1   1     2654.84     2435.95     69.92 o 
   1   1   1       69.91      108.41     12.38 o 
   3   1   1      372.67      382.33      7.77 o 
   5   1   1      430.61      456.38      8.52 o 
   7   1   1     1137.93     1297.68     35.56 o 
   9   1   1     1049.55      981.41     26.74 o 
  11   1   1        3.04        7.28      2.59 o 
  13   1   1      258.34      266.55      9.28 o 
  15   1   1       83.96       80.26      4.95 o 
  17   1   1        4.94        3.14      5.66 o 
  19   1   1        0.04       -0.10      6.09 o 
 -20   2   1        1.42       -1.16      5.45 o 
 -18   2   1       51.90       64.21      6.71 o 
 -16   2   1        4.14        2.16      3.08 o 
 -14   2   1        9.59        6.58      2.85 o 
 -12   2   1      178.67      164.49      4.89 o 
 -10   2   1      103.38      121.68      8.84 o 
  -8   2   1        0.44        3.91      1.92 o 
  -6   2   1       31.36       35.08      2.59 o 
  -4   2   1     1722.08     1762.92     20.08 o 
  -2   2   1     2979.18     2956.43     26.43 o 
   0   2   1     4070.18     4195.87     61.06 o 
   2   2   1      743.25      710.52     38.54 o 
   4   2   1       21.04       29.91      2.14 o 
   6   2   1      292.18      353.21      5.52 o 
   8   2   1       88.60       95.58      3.23 o 
  10   2   1       26.61       30.40      2.49 o 
  12   2   1        9.83       13.01      3.12 o 
  14   2   1      201.61      190.32      6.15 o 
  16   2   1        0.25        4.20      3.92 o 
  18   2   1        1.39       -4.08      5.47 o 
 -19   3   1        6.37       18.26      5.71 o 
 -17   3   1        7.59        4.70      3.54 o 
 -15   3   1       81.13       87.03      5.41 o 
 -13   3   1       60.88       70.16      4.22 o 
 -11   3   1       10.00       10.62      2.56 o 
  -9   3   1       59.80       64.55      4.21 o 
  -7   3   1       66.16       69.92      3.14 o 
  -5   3   1        1.54        2.54      1.42 o 
  -3   3   1      275.17      282.64      4.25 o 
  -1   3   1      515.01      469.38      6.16 o 
   1   3   1      174.14      188.27      3.48 o 
   3   3   1      173.11      173.91      4.03 o 
   5   3   1       19.62       27.34      2.58 o 
   7   3   1      169.55      183.88      9.11 o 
   9   3   1       29.08       34.89      2.84 o 
  11   3   1      106.88      115.80      7.14 o 
  13   3   1       29.32       49.46      8.81 o 
  15   3   1       15.23       12.52      3.96 o 
  17   3   1       13.77       17.24      5.13 o 
  19   3   1        0.02       -3.10      6.81 o 
 -20   4   1        2.95        1.09      6.11 o 
 -18   4   1        0.11       -1.19      3.95 o 
 -16   4   1       33.47       32.69      4.27 o 
 -14   4   1       53.45       47.91      4.31 o 
 -12   4   1        0.18       -2.49      2.66 o 
 -10   4   1       16.74       16.63      3.07 o 
  -8   4   1       58.04       64.07      3.89 o 
  -6   4   1      472.18      460.23     14.25 o 
  -4   4   1       58.50       62.00      3.76 o 
  -2   4   1     4581.51     4554.18     45.19 o 
   0   4   1        1.89        0.42      1.26 o 
   2   4   1      436.97      420.05      6.36 o 
   4   4   1        1.37        1.20      1.58 o 
   6   4   1        0.09        0.44      1.86 o 
   8   4   1       66.62       70.68      7.09 o 
  10   4   1       39.09       39.73      3.83 o 
  12   4   1       45.95       52.99      4.51 o 
  14   4   1       37.90       41.27      4.53 o 
  16   4   1        5.01       19.11      5.99 o 
  18   4   1        6.55        7.15     10.62 o 
 -17   5   1        7.38        8.59      4.62 o 
 -15   5   1        1.57       -0.43      3.67 o 
 -13   5   1       21.31       22.79      3.50 o 
 -11   5   1       80.24       95.46      5.41 o 
  -9   5   1       43.17       49.38      4.42 o 
  -7   5   1        2.28        4.91      2.91 o 
  -5   5   1       63.19       83.37      3.54 o 
  -3   5   1        9.91       12.30      2.36 o 
  -1   5   1      249.76      250.09      4.87 o 
   1   5   1      223.91      231.84      4.27 o 
   3   5   1       75.24       68.03      3.11 o 
   5   5   1      459.01      385.94     16.86 o 
   7   5   1      410.74      400.46     31.41 o 
   9   5   1        5.18       12.15      4.46 o 
  11   5   1        2.37        1.63      3.44 o 
  13   5   1       44.07       70.32      7.41 o 
  15   5   1        8.44       11.98      5.66 o 
  17   5   1        5.66       -0.58      6.30 o 
 -16   6   1       55.85       57.76      6.29 o 
 -14   6   1       33.10       27.95      5.03 o 
 -12   6   1      136.33      136.93     19.00 o 
 -10   6   1       67.10       77.40      5.93 o 
  -8   6   1       28.36       27.42      4.61 o 
  -6   6   1       55.40       48.56      4.73 o 
  -4   6   1        2.60        5.71      3.50 o 
  -2   6   1       74.81       91.44      6.50 o 
   0   6   1       81.85       83.48      3.56 o 
   2   6   1       32.33       33.16      3.63 o 
   4   6   1      241.60      222.68     13.38 o 
   6   6   1      226.13      208.91     13.82 o 
   8   6   1      338.59      324.78     17.06 o 
  10   6   1       30.56       32.71      5.60 o 
  12   6   1      118.00      118.24      9.19 o 
  14   6   1        9.67        5.17      6.43 o 
 -15   7   1        0.14       10.96     12.72 o 
 -13   7   1        0.38        1.22      7.46 o 
 -11   7   1        1.30       -3.80      5.11 o 
  -9   7   1       46.47       46.64      6.63 o 
  -7   7   1       51.26       58.53      6.96 o 
  -5   7   1       72.59       77.15      5.52 o 
  -3   7   1      286.27      282.30      6.17 o 
  -1   7   1      167.82      164.72      6.43 o 
   1   7   1       46.29       52.97      3.94 o 
   3   7   1      272.92      260.02      7.31 o 
   5   7   1        7.63        6.28      7.35 o 
   7   7   1        9.05       10.80      5.60 o 
   9   7   1       23.70       25.76      6.27 o 
  11   7   1        0.05        1.33      5.88 o 
  13   7   1        1.02        3.64      6.59 o 
 -12   8   1        0.01        2.51      6.89 o 
 -10   8   1        5.14       12.44     12.75 o 
  -8   8   1       10.60        9.28      7.34 o 
  -6   8   1       93.18      101.50     12.98 o 
  -4   8   1       15.29        6.61      5.79 o 
  -2   8   1        4.87        3.20      4.04 o 
   0   8   1        1.30        1.27      4.07 o 
   2   8   1       67.72       84.13      8.01 o 
   4   8   1        1.60        1.85      5.66 o 
   6   8   1        0.10       -1.36      5.24 o 
   8   8   1        0.87       -0.84      6.03 o 
  10   8   1       34.51       41.83      7.81 o 
  -7   9   1       27.96       32.13      8.10 o 
  -5   9   1       22.53       41.74      7.85 o 
  -3   9   1        0.21       -7.35      7.35 o 
  -1   9   1        2.28       -1.84      6.55 o 
   1   9   1       45.06       78.75      8.93 o 
   3   9   1        0.25        5.41     19.14 o 
   5   9   1        2.29        0.55      6.96 o 
   7   9   1        0.42       -1.94      7.44 o 
 -22   0   2        2.61        5.34      8.80 o 
 -20   0   2        0.04        4.24      7.46 o 
 -18   0   2        9.69        6.26      6.12 o 
 -16   0   2      195.45      185.72     10.61 o 
 -14   0   2       44.64       57.70      7.00 o 
 -12   0   2      777.40      728.23     13.75 o 
 -10   0   2      577.50      570.23     10.79 o 
  -8   0   2     1478.30     1590.33     35.14 o 
  -6   0   2     5311.48     5260.62     79.32 o 
  -4   0   2    34637.11    35352.66    734.93 o 
  -2   0   2      731.05      660.54     11.98 o 
   0   0   2     5431.12     5374.40     83.58 o 
   2   0   2      245.72      250.18      9.78 o 
   4   0   2      295.41      333.49      7.02 o 
   6   0   2       46.03       54.52      3.04 o 
   8   0   2       46.51       51.47      3.57 o 
  10   0   2      257.14      228.51      8.93 o 
  12   0   2      619.16      620.63     13.62 o 
  14   0   2        6.45        6.01      6.54 o 
  16   0   2       42.08       56.32      9.90 o 
  18   0   2       11.19        5.27      8.80 o 
 -21   1   2       25.41       28.52      6.67 o 
 -19   1   2       13.15       19.42      5.68 o 
 -17   1   2       50.04       62.99      8.03 o 
 -15   1   2       49.07       51.36      4.95 o 
 -13   1   2      357.63      355.30      8.64 o 
 -11   1   2      306.38      301.67      4.85 o 
  -9   1   2       10.86       14.03      1.28 o 
  -7   1   2      198.14      191.53      4.29 o 
  -5   1   2      837.77      845.52     35.15 o 
  -3   1   2      106.10       87.56      7.15 o 
  -1   1   2      154.69      179.21      6.01 o 
   1   1   2      185.11      208.07      5.31 o 
   3   1   2     3337.82     3410.99     36.90 o 
   5   1   2     1446.15     1435.79     20.21 o 
   7   1   2      120.79      113.25      3.08 o 
   9   1   2      384.55      371.97     10.86 o 
  11   1   2      166.32      163.10      4.52 o 
  13   1   2      143.48      137.60      5.53 o 
  15   1   2        4.51        5.58      3.85 o 
  17   1   2        0.39       -2.95      5.84 o 
  19   1   2        3.62        2.22      7.39 o 
 -22   2   2       12.45       26.49      7.02 o 
 -20   2   2        6.20        6.67      5.27 o 
 -18   2   2        6.21       13.36      4.76 o 
 -16   2   2       85.02       82.21      4.32 o 
 -14   2   2       47.28       49.16      3.72 o 
 -12   2   2       10.09       12.06      2.42 o 
 -10   2   2       31.50       30.16      3.11 o 
  -8   2   2       47.96       47.66      3.15 o 
  -6   2   2       88.01       89.24      2.33 o 
  -4   2   2      350.36      359.42      5.33 o 
  -2   2   2     7134.89     7110.61    143.41 o 
   0   2   2       20.69       21.13      1.70 o 
   2   2   2     1662.72     1680.72     38.10 o 
   4   2   2     1806.16     1931.43     53.18 o 
   6   2   2      249.18      288.51     17.34 o 
   8   2   2        0.58        0.10      1.73 o 
  10   2   2      394.52      373.79     21.19 o 
  12   2   2       85.00       70.42      4.27 o 
  14   2   2        0.65       -3.81      3.81 o 
  16   2   2        1.61        0.86      5.04 o 
  18   2   2        0.96       -8.38      8.38 o 
 -21   3   2        6.53        9.80      6.24 o 
 -19   3   2        9.91        8.51      6.26 o 
 -17   3   2        0.30       11.54      9.46 o 
 -15   3   2       49.88       57.59      4.27 o 
 -13   3   2      107.20      108.50      7.53 o 
 -11   3   2       29.20       28.62      3.72 o 
  -9   3   2       47.64       58.77      5.75 o 
  -7   3   2        0.19        0.57      1.30 o 
  -5   3   2       89.87      107.28      2.91 o 
  -3   3   2      213.72      206.47      3.72 o 
  -1   3   2        4.21        9.72      1.61 o 
   1   3   2     3123.40     3088.01    101.89 o 
   3   3   2      108.30       93.52      5.16 o 
   5   3   2       26.48       30.00      2.66 o 
   7   3   2      368.17      343.49     12.47 o 
   9   3   2       12.00       14.55      3.58 o 
  11   3   2        0.06       -0.11      3.90 o 
  13   3   2       61.97       62.78      5.66 o 
  15   3   2        1.22       -1.56      5.24 o 
  17   3   2        0.59       -5.57      5.72 o 
 -20   4   2        7.96       12.25      8.33 o 
 -18   4   2        1.97        3.09      3.86 o 
 -16   4   2        7.43        4.72      3.52 o 
 -14   4   2       31.32       32.09      3.94 o 
 -12   4   2       19.32       14.60      3.32 o 
 -10   4   2        0.00        1.00      2.58 o 
  -8   4   2        2.97        0.86      2.42 o 
  -6   4   2       16.15       22.53      4.64 o 
  -4   4   2      415.43      381.25      6.49 o 
  -2   4   2      829.05      836.47     10.35 o 
   0   4   2      117.41       97.63      2.90 o 
   2   4   2      374.79      354.94      8.87 o 
   4   4   2      396.79      357.41      8.67 o 
   6   4   2        6.18        8.37      2.13 o 
   8   4   2      261.44      244.69     16.50 o 
  10   4   2       39.71       35.22      5.17 o 
  12   4   2        3.05        3.59      4.37 o 
  14   4   2       18.10       23.51      6.66 o 
  16   4   2        0.65        7.58     14.16 o 
 -19   5   2       51.35       51.17      5.39 o 
 -17   5   2       16.14       17.58      4.15 o 
 -15   5   2      148.23      160.00      7.21 o 
 -13   5   2        0.48        6.40      6.57 o 
 -11   5   2       21.06       22.25      4.03 o 
  -9   5   2       27.86       27.81      3.82 o 
  -7   5   2       55.76       70.54      4.86 o 
  -5   5   2      178.25      165.75      4.55 o 
  -3   5   2        0.20        0.68      2.02 o 
  -1   5   2      118.70      115.89      3.54 o 
   1   5   2      240.59      218.73      8.95 o 
   3   5   2       94.15       73.29      3.88 o 
   5   5   2      330.38      286.61     13.50 o 
   7   5   2      258.04      251.38     23.53 o 
   9   5   2       45.33       56.39      6.89 o 
  11   5   2       58.77       83.46     11.90 o 
  13   5   2        0.00       -3.24      5.59 o 
  15   5   2        0.05        1.86      6.22 o 
 -16   6   2        1.35       -3.99      3.99 o 
 -14   6   2       19.21       21.30      4.78 o 
 -12   6   2       21.17       27.09      4.81 o 
 -10   6   2        8.99        9.66      4.05 o 
  -8   6   2       51.89       75.29      5.74 o 
  -6   6   2      280.36      259.75     10.83 o 
  -4   6   2        0.67        3.43      2.73 o 
  -2   6   2       71.27       71.47      4.00 o 
   0   6   2      326.41      302.27      8.31 o 
   2   6   2        8.82       14.14      5.17 o 
   4   6   2       71.28       66.53      4.90 o 
   6   6   2        0.00        4.36      5.73 o 
   8   6   2       39.93       37.38      6.43 o 
  10   6   2       16.12       11.11      5.65 o 
  12   6   2        5.92        4.83      5.82 o 
  14   6   2       17.91       33.63     11.23 o 
 -15   7   2        3.14       13.49      6.90 o 
 -13   7   2        2.22        1.08      9.83 o 
 -11   7   2        0.19        0.68      4.57 o 
  -9   7   2      141.02      130.82      6.91 o 
  -7   7   2       62.94       68.33      8.24 o 
  -5   7   2       24.17       25.28      6.75 o 
  -3   7   2        0.16       -2.83      2.83 o 
  -1   7   2       55.39       60.51      5.11 o 
   1   7   2        0.51        9.13      6.50 o 
   3   7   2       51.50       50.62      5.16 o 
   5   7   2       34.39       44.13      6.32 o 
   7   7   2        3.93        8.97      5.66 o 
   9   7   2        3.62        1.95      5.35 o 
  11   7   2        0.27       -2.06      6.47 o 
 -12   8   2        3.97        3.04     12.52 o 
 -10   8   2        5.43        8.56      6.79 o 
  -8   8   2       11.24       15.98      6.91 o 
  -6   8   2       27.93       29.89      6.84 o 
  -4   8   2        0.05        1.63      5.67 o 
  -2   8   2        0.19       -2.64      4.30 o 
   0   8   2        0.08       -0.56      4.30 o 
   2   8   2        3.86        8.27      9.88 o 
   4   8   2       16.57       14.65      6.10 o 
   6   8   2        0.11       -2.45     10.04 o 
   8   8   2        5.94        8.23      7.30 o 
  -7   9   2        0.23        7.92      8.77 o 
  -5   9   2        2.12       -4.10      8.77 o 
  -3   9   2       13.97        9.72      8.63 o 
  -1   9   2        3.82       11.97     11.91 o 
   1   9   2        4.42        2.44      7.36 o 
   3   9   2       18.28       17.95      7.24 o 
   5   9   2        4.40       -2.81      6.98 o 
 -21   1   3       10.95        7.98      5.71 o 
 -19   1   3       12.25        5.69      5.92 o 
 -17   1   3      135.02      125.98      6.47 o 
 -15   1   3      328.18      304.55      9.06 o 
 -13   1   3       50.16       58.73      3.63 o 
 -11   1   3        3.40        1.32      1.45 o 
  -9   1   3      738.57      713.48     12.66 o 
  -7   1   3     1963.11     2014.34     23.00 o 
  -5   1   3      657.63      674.28      9.07 o 
  -3   1   3     1295.56     1330.73     16.32 o 
  -1   1   3     2978.02     3091.27     63.36 o 
   1   1   3       12.10       23.32      4.42 o 
   3   1   3      249.75      246.25      4.36 o 
   5   1   3      261.20      259.10      4.76 o 
   7   1   3      129.53      144.96      4.90 o 
   9   1   3        1.94       -0.12      2.11 o 
  11   1   3      253.68      248.92     14.09 o 
  13   1   3        0.52        7.07      4.53 o 
  15   1   3        0.01        7.95      7.81 o 
 -22   2   3        9.06        4.40      6.10 o 
 -20   2   3        4.54        2.40      4.98 o 
 -18   2   3        0.08        0.75      4.20 o 
 -16   2   3      152.77      133.79      5.01 o 
 -14   2   3       44.07       42.04      3.59 o 
 -12   2   3        3.16        1.02      2.17 o 
 -10   2   3       25.78       34.54      6.75 o 
  -8   2   3      224.99      193.77      4.25 o 
  -6   2   3      382.88      370.54      5.91 o 
  -4   2   3     1661.42     1604.20     21.44 o 
  -2   2   3     1120.02     1124.28     16.76 o 
   0   2   3       41.15       44.09      2.46 o 
   2   2   3      180.76      188.54      7.63 o 
   4   2   3       90.80       88.97      2.94 o 
   6   2   3        2.30        4.21      1.83 o 
   8   2   3       66.25       65.69      3.26 o 
  10   2   3      412.65      370.04     21.31 o 
  12   2   3       12.82       35.07      5.13 o 
  14   2   3        4.99        7.78      6.84 o 
  16   2   3        1.86       -0.22      5.77 o 
 -21   3   3        0.03       -3.85      5.53 o 
 -19   3   3        5.03       11.63      5.17 o 
 -17   3   3       11.92       13.35      4.94 o 
 -15   3   3      103.08       99.21      4.48 o 
 -13   3   3        0.09       -0.09      4.10 o 
 -11   3   3       23.58       21.15      3.11 o 
  -9   3   3       29.38       41.49      3.38 o 
  -7   3   3       16.25       17.21      1.96 o 
  -5   3   3      959.76      998.17     24.22 o 
  -3   3   3       35.38       35.80      2.55 o 
  -1   3   3      327.23      360.15      6.57 o 
   1   3   3      385.62      442.10     15.80 o 
   3   3   3        0.19        0.33      2.13 o 
   5   3   3      424.41      384.27     26.15 o 
   7   3   3       13.13       14.00      5.79 o 
   9   3   3       39.65       37.59      7.81 o 
  11   3   3       98.06       86.74      7.04 o 
  13   3   3        4.42        6.56      6.42 o 
  15   3   3        0.03        0.62      5.80 o 
 -20   4   3        8.06       10.26      5.99 o 
 -18   4   3       25.29       30.64      4.71 o 
 -16   4   3       14.01       10.50      4.53 o 
 -14   4   3        8.52        6.12      3.38 o 
 -12   4   3       83.04       79.82      4.47 o 
 -10   4   3      100.49       94.46      8.43 o 
  -8   4   3       34.24       43.53      3.80 o 
  -6   4   3      797.17      830.15     11.62 o 
  -4   4   3       25.70       42.79      3.01 o 
  -2   4   3       33.21       44.15      2.62 o 
   0   4   3       38.65       46.68      3.21 o 
   2   4   3        1.21        3.96      2.25 o 
   4   4   3       13.31       15.31      5.26 o 
   6   4   3       10.27        3.62      3.04 o 
   8   4   3        8.01       10.28      3.25 o 
  10   4   3      171.79      142.43     15.03 o 
  12   4   3        7.34       12.48      5.49 o 
  14   4   3       23.51       18.36      9.33 o 
 -19   5   3        0.06       -0.38      4.11 o 
 -17   5   3        6.69       12.29      4.12 o 
 -15   5   3        0.02       -2.75      3.72 o 
 -13   5   3       23.68       25.92      4.45 o 
 -11   5   3        5.91        3.78      3.26 o 
  -9   5   3        0.13        1.80      3.35 o 
  -7   5   3      129.80      113.46      5.68 o 
  -5   5   3      342.44      338.41      9.76 o 
  -3   5   3       21.42       20.88      2.57 o 
  -1   5   3        2.03       -0.55      2.37 o 
   1   5   3      848.40      737.24     24.15 o 
   3   5   3      122.27      105.69      9.27 o 
   5   5   3       42.09       46.94      6.71 o 
   7   5   3       57.16       55.39      7.98 o 
   9   5   3        8.74        9.63      5.24 o 
  11   5   3        0.04        0.79      5.14 o 
  13   5   3        0.06       -0.80      6.72 o 
 -18   6   3       12.14        4.77      7.40 o 
 -16   6   3       15.67        9.28      5.11 o 
 -14   6   3       16.47       16.74      5.00 o 
 -12   6   3        3.47        2.77      4.64 o 
 -10   6   3       19.00       19.05      4.27 o 
  -8   6   3        1.65        7.48      3.68 o 
  -6   6   3        1.49        4.26      4.95 o 
  -4   6   3       79.41       81.57      4.29 o 
  -2   6   3        1.07       -0.21      3.03 o 
   0   6   3      419.78      363.05     13.49 o 
   2   6   3      219.32      196.46      8.00 o 
   4   6   3      208.25      182.69      6.37 o 
   6   6   3       13.96        4.90      8.72 o 
   8   6   3       92.42       93.59      7.19 o 
  10   6   3        0.04       -1.73      6.52 o 
  12   6   3        4.95        2.41      6.59 o 
 -15   7   3        2.39        5.07      6.45 o 
 -13   7   3        6.26       -1.36      5.53 o 
 -11   7   3       16.69       19.48      5.71 o 
  -9   7   3      122.37      128.90      8.33 o 
  -7   7   3       85.12       97.32     14.42 o 
  -5   7   3       67.93       64.33      7.00 o 
  -3   7   3      113.16      110.80      4.83 o 
  -1   7   3      206.19      197.99      5.99 o 
   1   7   3       11.19        4.60      3.97 o 
   3   7   3       10.79        7.81      4.10 o 
   5   7   3       20.20       21.47     10.38 o 
   7   7   3        9.50       11.45      6.25 o 
   9   7   3        0.11       -3.01      5.90 o 
  11   7   3        4.94        5.66     11.28 o 
 -12   8   3       23.80       18.12      8.28 o 
 -10   8   3       46.72       63.68     23.46 o 
  -8   8   3        2.81        2.82      6.73 o 
  -6   8   3        2.55       -4.25      5.85 o 
  -4   8   3        0.55        3.29      5.41 o 
  -2   8   3       12.10        5.32      4.89 o 
   0   8   3       26.31       30.26      4.47 o 
   2   8   3        0.07       -4.61      5.42 o 
   4   8   3        3.06       -4.46      5.69 o 
   6   8   3       63.34       66.54      8.70 o 
   8   8   3        7.38       18.67     11.81 o 
  -7   9   3        0.37        3.76      7.21 o 
  -5   9   3        3.29        1.45     10.73 o 
  -3   9   3       10.64        6.50      6.49 o 
  -1   9   3        1.24       -2.18      6.81 o 
   1   9   3        1.97        9.19     15.33 o 
   3   9   3        4.06       -0.39      7.25 o 
 -22   0   4        3.41       11.31      7.25 o 
 -20   0   4       34.17       25.60      7.99 o 
 -18   0   4      205.33      199.19     11.03 o 
 -16   0   4      143.32      123.50      8.52 o 
 -14   0   4      121.72      138.24      8.20 o 
 -12   0   4      644.73      604.84     12.35 o 
 -10   0   4     1277.04     1297.52     22.76 o 
  -8   0   4     1740.24     1734.59     28.88 o 
  -6   0   4        1.94        0.22      2.17 o 
  -4   0   4      554.87      516.84     11.44 o 
  -2   0   4        0.48        1.92      4.08 o 
   0   0   4      288.17      300.54      6.17 o 
   2   0   4      316.92      289.72      7.31 o 
   4   0   4      187.98      178.33      5.97 o 
   6   0   4       14.42       17.64      3.31 o 
   8   0   4     1567.06     1466.97     26.14 o 
  10   0   4       35.63       36.64      4.72 o 
  12   0   4       74.35       76.54      9.48 o 
 -21   1   4       12.17       14.14      9.74 o 
 -19   1   4       28.83       29.40      5.39 o 
 -17   1   4      114.21      111.31      6.12 o 
 -15   1   4       66.75       61.07      4.93 o 
 -13   1   4        1.53        3.15      2.44 o 
 -11   1   4       40.50       43.12      2.65 o 
  -9   1   4      289.28      246.71      4.98 o 
  -7   1   4        5.43        2.49      1.57 o 
  -5   1   4       81.99       93.43      2.90 o 
  -3   1   4       10.26        8.68      1.61 o 
  -1   1   4     1640.04     1635.53     25.56 o 
   1   1   4      559.56      584.82     10.40 o 
   3   1   4      170.44      147.91      4.19 o 
   5   1   4      478.56      445.47     20.77 o 
   7   1   4      320.92      306.37     12.90 o 
   9   1   4      121.69      111.52      4.99 o 
  11   1   4        7.71        5.23      3.74 o 
  13   1   4        0.04        3.14      5.20 o 
 -22   2   4        2.44       -0.84      5.73 o 
 -20   2   4       16.00        7.63      4.95 o 
 -18   2   4       39.08       49.20      5.58 o 
 -16   2   4        2.73        0.80      2.76 o 
 -14   2   4        2.23       -1.37      2.24 o 
 -12   2   4        1.18        1.90      3.48 o 
 -10   2   4       19.39       22.78      4.56 o 
  -8   2   4      150.76      139.24      3.81 o 
  -6   2   4      715.33      775.58     10.77 o 
  -4   2   4      129.94      131.69      4.43 o 
  -2   2   4     1766.78     1835.06     69.99 o 
   0   2   4      136.02      143.20      4.63 o 
   2   2   4        5.74        4.55      2.10 o 
   4   2   4       94.68       98.56      4.24 o 
   6   2   4       27.52       40.02      7.62 o 
   8   2   4      369.61      316.44     18.68 o 
  10   2   4       67.73       77.84      6.28 o 
  12   2   4        3.05        1.45      4.81 o 
  14   2   4        0.35        7.00     10.27 o 
 -21   3   4        0.26        0.36      5.78 o 
 -19   3   4        0.02       -1.31      4.48 o 
 -17   3   4       76.69       88.89      5.01 o 
 -15   3   4       17.11       15.21      3.12 o 
 -13   3   4        9.63       12.51      3.17 o 
 -11   3   4        7.41        1.37      2.78 o 
  -9   3   4       30.27       36.42      3.35 o 
  -7   3   4      318.40      283.54      5.61 o 
  -5   3   4       44.23       56.51      5.13 o 
  -3   3   4     1564.11     1598.76     52.81 o 
  -1   3   4      260.33      245.33      8.38 o 
   1   3   4       18.73       22.88      2.82 o 
   3   3   4       57.00       61.76      6.94 o 
   5   3   4       31.94       36.88      3.68 o 
   7   3   4       74.75       73.65      4.56 o 
   9   3   4       35.71       39.03      5.71 o 
  11   3   4        0.21       -0.95      4.56 o 
  13   3   4        8.29       15.89      6.25 o 
  15   3   4        5.22       13.86      7.01 o 
 -20   4   4        2.11        0.10      4.89 o 
 -18   4   4        4.12        5.45      3.65 o 
 -16   4   4        0.97        4.67      4.84 o 
 -14   4   4        0.13        1.47      3.28 o 
 -12   4   4       13.96       14.23      3.53 o 
 -10   4   4       28.55       42.54      7.03 o 
  -8   4   4      522.19      516.10     10.64 o 
  -6   4   4      105.65      116.10      7.65 o 
  -4   4   4        0.32       -0.82      2.27 o 
  -2   4   4      707.23      744.22     11.77 o 
   0   4   4        8.85       12.05      2.65 o 
   2   4   4       55.74       59.22      4.01 o 
   4   4   4      102.03       91.20      6.29 o 
   6   4   4        7.87        9.47      4.97 o 
   8   4   4       60.94       48.01      9.33 o 
  10   4   4        1.07       -2.72      4.93 o 
  12   4   4        1.89        4.25      5.99 o 
  14   4   4        0.22       -2.94      6.46 o 
 -19   5   4       20.25       23.72      4.82 o 
 -17   5   4        1.43        1.44      3.91 o 
 -15   5   4        1.57       -2.24      4.25 o 
 -13   5   4       25.09       28.50      4.55 o 
 -11   5   4        4.95        5.46      3.95 o 
  -9   5   4       25.18       15.38      4.96 o 
  -7   5   4       28.94       36.33      5.66 o 
  -5   5   4       22.91       31.90      5.33 o 
  -3   5   4      334.35      309.15     14.25 o 
  -1   5   4        1.42       -1.45      2.53 o 
   1   5   4      209.38      181.88      6.42 o 
   3   5   4       46.04       47.25      4.72 o 
   5   5   4       36.65       42.66      7.96 o 
   7   5   4        2.15        7.34      4.56 o 
   9   5   4        0.53        5.65      5.65 o 
  11   5   4        1.76        1.81      6.14 o 
  13   5   4        0.02        5.06     10.39 o 
 -16   6   4        3.46        0.91      5.29 o 
 -14   6   4        1.71       -1.23      6.17 o 
 -12   6   4       93.14      105.60     21.20 o 
 -10   6   4       48.56       54.34      9.62 o 
  -8   6   4        5.86        6.72      5.19 o 
  -6   6   4      111.37      119.58      7.61 o 
  -4   6   4      156.31      154.30      5.91 o 
  -2   6   4       30.39       30.47      5.95 o 
   0   6   4        0.23       -2.06      2.95 o 
   2   6   4       10.37        5.40      3.66 o 
   4   6   4        1.14        5.52      3.84 o 
   6   6   4        1.88       -1.22      5.21 o 
   8   6   4        0.10        4.09      6.02 o 
  10   6   4        5.17        4.87      6.73 o 
 -15   7   4        1.48       12.15      8.94 o 
 -13   7   4       73.91       82.33     13.86 o 
 -11   7   4        4.95        2.53      5.95 o 
  -9   7   4        0.02       -5.74      5.74 o 
  -7   7   4        7.52        6.13      5.45 o 
  -5   7   4       15.11       23.03      5.89 o 
  -3   7   4       26.97       33.19      4.46 o 
  -1   7   4       10.75       12.91      4.73 o 
   1   7   4       10.65       10.24      5.48 o 
   3   7   4       49.18       57.19      7.79 o 
   5   7   4       10.28       15.58      6.20 o 
   7   7   4       10.29       22.80      8.82 o 
   9   7   4        4.41        4.17     11.77 o 
 -12   8   4        2.75       -8.01      8.01 o 
 -10   8   4        6.39        1.65      6.75 o 
  -8   8   4        0.20       -0.07      6.57 o 
  -6   8   4        4.84        2.85      5.94 o 
  -4   8   4        1.46        6.62     10.27 o 
  -2   8   4        4.01        4.22      4.94 o 
   0   8   4        0.41       -3.19      4.85 o 
   2   8   4        0.42       -5.70      7.02 o 
   4   8   4       27.20       39.27      7.79 o 
 -21   1   5        3.53        6.78      7.00 o 
 -19   1   5       90.18       91.85      6.56 o 
 -17   1   5        1.07        1.04      3.54 o 
 -15   1   5       32.30       32.72      4.91 o 
 -13   1   5      101.64      102.35      4.12 o 
 -11   1   5       54.25       66.24      4.24 o 
  -9   1   5      128.25      127.82      3.98 o 
  -7   1   5      166.42      167.50      6.70 o 
  -5   1   5     1474.51     1374.08     15.63 o 
  -3   1   5      391.13      385.18      7.12 o 
  -1   1   5        0.47       -0.87      1.71 o 
   1   1   5      115.56      112.24      4.07 o 
   3   1   5        3.56        2.02      2.82 o 
   5   1   5      299.13      287.13     17.33 o 
   7   1   5        3.29       11.41      4.20 o 
   9   1   5        1.50        0.76      4.07 o 
  11   1   5        0.00        7.61      4.87 o 
  13   1   5       22.75       47.55     10.89 o 
 -22   2   5        2.49       -0.85      4.99 o 
 -20   2   5       70.21       67.87      6.89 o 
 -18   2   5       24.08       19.38      4.51 o 
 -16   2   5        3.12        5.25      2.92 o 
 -14   2   5       24.80       33.94      3.52 o 
 -12   2   5        4.85        3.12      2.59 o 
 -10   2   5        1.55        1.93      2.49 o 
  -8   2   5      404.64      377.30      6.97 o 
  -6   2   5      290.05      275.47      9.36 o 
  -4   2   5       54.38       73.29      7.21 o 
  -2   2   5       18.08       23.42      2.85 o 
   0   2   5       64.93       70.12      3.89 o 
   2   2   5       12.48       14.54      5.92 o 
   4   2   5      150.76      125.42     18.49 o 
   6   2   5      307.71      305.51     20.43 o 
   8   2   5       23.87       35.69      4.43 o 
  10   2   5        0.96        3.76      4.50 o 
  12   2   5        5.20       12.27      8.06 o 
 -21   3   5        5.60       18.60      6.02 o 
 -19   3   5       24.78       35.96      5.92 o 
 -17   3   5        3.29        0.52      3.07 o 
 -15   3   5       30.78       33.27      5.70 o 
 -13   3   5        8.69       11.89      3.31 o 
 -11   3   5      197.59      201.16      6.94 o 
  -9   3   5      181.49      191.15     12.16 o 
  -7   3   5        4.66        5.93      3.57 o 
  -5   3   5      523.32      562.44     16.97 o 
  -3   3   5        2.04        2.28      2.63 o 
  -1   3   5       38.41       41.47      3.43 o 
   1   3   5      187.10      178.49     11.22 o 
   3   3   5       69.73       72.92      5.80 o 
   5   3   5      264.14      247.40     23.68 o 
   7   3   5        5.91        2.67      3.73 o 
   9   3   5        3.50        6.74      5.79 o 
  11   3   5        0.55        2.63      8.56 o 
  13   3   5        7.67        6.14      6.83 o 
 -20   4   5       13.01        7.85      4.87 o 
 -18   4   5        1.35       -1.82      3.50 o 
 -16   4   5       24.49       28.90      6.11 o 
 -14   4   5        0.36        4.20      3.60 o 
 -12   4   5       16.86       16.76      5.71 o 
 -10   4   5       40.79       47.42      6.16 o 
  -8   4   5       23.85       17.73      4.65 o 
  -6   4   5       12.34       13.86      3.65 o 
  -4   4   5        9.97        9.69      3.13 o 
  -2   4   5        5.77        4.73      2.67 o 
   0   4   5       12.64       20.19      3.23 o 
   2   4   5        0.21       -1.52      3.19 o 
   4   4   5       11.28       15.27      3.89 o 
   6   4   5      117.76      100.32      5.85 o 
   8   4   5       11.58       14.54      4.62 o 
  10   4   5       15.53       17.08      6.22 o 
  12   4   5        1.17        5.04     15.33 o 
 -19   5   5        0.00       -0.64      5.10 o 
 -17   5   5       10.84        9.38      6.54 o 
 -15   5   5       28.30       28.66      6.20 o 
 -13   5   5        3.89        0.14      4.78 o 
 -11   5   5      164.11      156.13      8.98 o 
  -9   5   5       45.53       55.31      7.00 o 
  -7   5   5        2.23       -4.46      4.46 o 
  -5   5   5      103.90      102.61      6.33 o 
  -3   5   5      165.31      159.06      6.28 o 
  -1   5   5        3.85        0.23      3.09 o 
   1   5   5        3.87        9.61      3.58 o 
   3   5   5       11.06        3.76      3.84 o 
   5   5   5        1.98        0.86      3.71 o 
   7   5   5       11.85        7.00      7.25 o 
   9   5   5        0.21       -1.62      6.04 o 
 -16   6   5        8.65        7.31      6.82 o 
 -14   6   5        0.05       -2.77      6.36 o 
 -12   6   5        5.78       12.67     10.16 o 
 -10   6   5       27.76       26.99      9.37 o 
  -8   6   5       26.46       24.01      7.95 o 
  -6   6   5       25.86       33.28      6.70 o 
  -4   6   5      139.56      123.21      5.19 o 
  -2   6   5       76.40       72.00      4.82 o 
   0   6   5       38.84       33.66      4.47 o 
   2   6   5        2.75        6.56      4.25 o 
   4   6   5       22.68       22.90      5.11 o 
   6   6   5        0.95       -1.22      6.02 o 
   8   6   5        6.69        7.94      7.14 o 
 -13   7   5       37.80       22.51      7.86 o 
 -11   7   5       11.37        0.83      6.44 o 
  -9   7   5       65.81       60.32      8.50 o 
  -7   7   5       62.91       80.61      8.87 o 
  -5   7   5       30.93       36.79      7.27 o 
  -3   7   5        0.03       -0.61      4.95 o 
  -1   7   5       30.34       36.29      5.10 o 
   1   7   5        0.66       -0.09      4.83 o 
   3   7   5        0.64        1.91      4.97 o 
   5   7   5        4.21        5.29      6.58 o 
 -10   8   5       10.86        3.55      7.68 o 
  -8   8   5        1.04       -6.40      6.40 o 
  -6   8   5        0.05       -1.65      6.18 o 
  -4   8   5        7.83        5.99      6.92 o 
  -2   8   5        3.68        0.43      5.46 o 
   0   8   5       18.18       24.81      5.97 o 
   2   8   5       71.63       81.45     19.89 o 
 -22   0   6       55.58       74.60     10.85 o 
 -20   0   6        5.29        1.38      6.47 o 
 -18   0   6       51.28       58.23      8.20 o 
 -16   0   6       40.44       37.94      6.58 o 
 -14   0   6       73.07       63.96      6.19 o 
 -12   0   6      124.58      126.58      7.83 o 
 -10   0   6       30.87       42.31      4.81 o 
  -8   0   6       19.67       22.74      4.79 o 
  -6   0   6      248.39      228.59      8.11 o 
  -4   0   6      298.40      281.75      9.06 o 
  -2   0   6       83.51       82.89      9.17 o 
   0   0   6        6.84        0.85      3.25 o 
   2   0   6      304.78      283.73     13.54 o 
   4   0   6      305.64      291.26     13.89 o 
   6   0   6       83.53       89.91      9.83 o 
   8   0   6       80.11      103.84     11.24 o 
  10   0   6        2.34       -3.78      7.21 o 
  12   0   6        4.43        5.06      9.97 o 
 -21   1   6       24.34       11.97      6.77 o 
 -19   1   6       14.60       11.50      5.36 o 
 -17   1   6        0.06        3.99      3.84 o 
 -15   1   6        4.92        6.76      3.82 o 
 -13   1   6       27.91       25.43      2.86 o 
 -11   1   6        4.48        3.39      2.59 o 
  -9   1   6        5.54        4.76      2.16 o 
  -7   1   6       12.92       15.33      2.99 o 
  -5   1   6      394.29      377.97      9.34 o 
  -3   1   6      111.78      127.75      6.25 o 
  -1   1   6      113.96      103.18      5.29 o 
   1   1   6      262.53      230.32     15.31 o 
   3   1   6      225.82      220.10      9.39 o 
   5   1   6       56.79       78.17     10.04 o 
   7   1   6        9.71        6.69      4.67 o 
   9   1   6        0.41        4.94      7.00 o 
  11   1   6        9.07       16.02      7.65 o 
 -20   2   6        1.58        8.87      4.92 o 
 -18   2   6        5.00        6.71      4.46 o 
 -16   2   6        9.72       15.65      3.11 o 
 -14   2   6       79.41       73.79      3.87 o 
 -12   2   6       97.98       81.66      6.98 o 
 -10   2   6       84.06       91.50      6.85 o 
  -8   2   6      344.02      337.85      7.49 o 
  -6   2   6      110.06      106.32      6.17 o 
  -4   2   6        0.53       -0.71      2.92 o 
  -2   2   6        1.67       -1.25      2.70 o 
   0   2   6       20.80       21.59      3.54 o 
   2   2   6       56.64       50.14      4.74 o 
   4   2   6       28.34       28.83      5.26 o 
   6   2   6       93.74       91.95     10.43 o 
   8   2   6        6.99       -0.49      6.26 o 
  10   2   6       25.21       28.36      7.25 o 
 -19   3   6        3.77        4.66      4.33 o 
 -17   3   6       10.81        3.95      3.84 o 
 -15   3   6        7.06        5.20      4.92 o 
 -13   3   6        0.26       -2.59      4.36 o 
 -11   3   6      128.05      106.58      7.07 o 
  -9   3   6       46.77       55.04      5.33 o 
  -7   3   6      187.87      194.91      9.32 o 
  -5   3   6      163.50      163.32      6.38 o 
  -3   3   6        5.71        6.08      3.16 o 
  -1   3   6        1.43       -2.89      2.89 o 
   1   3   6       28.27       18.16      6.39 o 
   3   3   6       68.46       73.17      6.59 o 
   5   3   6        0.35       -1.09      3.82 o 
   7   3   6        0.50       -1.10      5.23 o 
   9   3   6       32.27       35.75      7.27 o 
  11   3   6        4.28        4.81     10.39 o 
 -18   4   6        4.76       -0.75      4.39 o 
 -16   4   6        1.10        0.44      5.14 o 
 -14   4   6      114.01      100.67      7.79 o 
 -12   4   6      166.18      162.69      8.77 o 
 -10   4   6       12.67        7.90      4.75 o 
  -8   4   6       54.50       63.82      7.88 o 
  -6   4   6      130.18      134.52      8.67 o 
  -4   4   6       22.50       21.31      3.62 o 
  -2   4   6       14.91       16.80      3.63 o 
   0   4   6       74.00       84.98      5.11 o 
   2   4   6       68.18       74.86      5.40 o 
   4   4   6        0.67        2.91      4.07 o 
   6   4   6        0.38        3.66      4.80 o 
   8   4   6        8.88       11.10      9.07 o 
 -17   5   6        0.10       -2.97      6.14 o 
 -15   5   6        3.08       -2.29      6.17 o 
 -13   5   6        0.73        5.27      5.92 o 
 -11   5   6       20.82       19.43      6.05 o 
  -9   5   6        0.05       -4.77      4.77 o 
  -7   5   6      103.98      117.59     13.45 o 
  -5   5   6        4.51        8.77      4.49 o 
  -3   5   6       72.84       73.56      5.67 o 
  -1   5   6        0.07        0.80      3.73 o 
   1   5   6       17.21       27.92      5.59 o 
   3   5   6        0.44        4.76      4.62 o 
   5   5   6       14.01       16.45      5.47 o 
   7   5   6        0.80       18.30      7.19 o 
 -16   6   6       24.69       31.86     10.25 o 
 -14   6   6        0.00       -1.14      6.31 o 
 -12   6   6        1.14       -0.60      6.37 o 
 -10   6   6       52.10       63.58      8.25 o 
  -8   6   6       11.45       10.04      6.27 o 
  -6   6   6        8.95       -0.61      5.98 o 
  -4   6   6       24.49       29.44      4.56 o 
  -2   6   6        0.54        1.59      3.93 o 
   0   6   6        4.35        5.38      4.48 o 
   2   6   6        2.75        9.21      5.85 o 
   4   6   6        4.09        8.32      6.66 o 
   6   6   6        0.86       10.26      7.24 o 
 -11   7   6        6.81        3.45      7.63 o 
  -9   7   6        1.65        0.29      6.74 o 
  -7   7   6       11.30       12.79      7.32 o 
  -5   7   6        0.81        1.60      6.66 o 
  -3   7   6        0.12        3.27      5.51 o 
  -1   7   6       74.23       91.55      7.62 o 
   1   7   6        8.69       17.47      5.96 o 
   3   7   6        8.17        9.08      7.03 o 
 -21   1   7        1.56       11.20      8.94 o 
 -19   1   7        0.18        5.80      5.20 o 
 -17   1   7        4.39        4.36      3.31 o 
 -15   1   7        2.69       -3.41      3.53 o 
 -13   1   7        1.75       -0.14      3.23 o 
 -11   1   7        8.41        8.25      3.39 o 
  -9   1   7       91.95       91.15      4.98 o 
  -7   1   7      408.22      375.76      9.81 o 
  -5   1   7       11.84       13.76      3.96 o 
  -3   1   7        3.55        7.24      3.62 o 
  -1   1   7       40.28       45.11      5.14 o 
   1   1   7       52.99       56.00      6.70 o 
   3   1   7       52.97       55.41      6.57 o 
   5   1   7        4.37       13.65      7.64 o 
   7   1   7       25.05       44.29      7.35 o 
   9   1   7        3.54        8.94      7.01 o 
 -20   2   7        0.09       -4.64      4.76 o 
 -18   2   7        9.66       15.16      4.92 o 
 -16   2   7        0.06       -2.06      4.10 o 
 -14   2   7        6.92        8.29      4.70 o 
 -12   2   7       71.75       83.84      6.28 o 
 -10   2   7       48.47       49.21      7.15 o 
  -8   2   7       89.93      114.40      6.94 o 
  -6   2   7        8.32       15.43      4.08 o 
  -4   2   7       51.38       56.02      5.28 o 
  -2   2   7       11.59       11.06      4.25 o 
   0   2   7      103.59       94.89      6.12 o 
   2   2   7       81.53       87.18      6.87 o 
   4   2   7       11.40       12.12      8.40 o 
   6   2   7        2.14        9.94      5.73 o 
   8   2   7        2.94        2.65      6.32 o 
 -19   3   7        0.05        0.09      4.96 o 
 -17   3   7       59.81       53.30      6.55 o 
 -15   3   7       79.33       71.51      7.75 o 
 -13   3   7       34.85       24.87      5.92 o 
 -11   3   7       33.06       24.49     13.77 o 
  -9   3   7       87.62      112.02      9.45 o 
  -7   3   7       75.07       93.39      6.69 o 
  -5   3   7        2.43        1.40      3.72 o 
  -3   3   7      107.38      103.33      5.54 o 
  -1   3   7       87.44      112.31      7.28 o 
   1   3   7       49.09       39.91      6.21 o 
   3   3   7        5.27        5.86      5.39 o 
   5   3   7       17.30       21.89      7.44 o 
   7   3   7       12.50       26.10      7.46 o 
 -18   4   7        8.75        6.02      4.66 o 
 -16   4   7        0.56        1.85      5.95 o 
 -14   4   7        0.15        0.93     13.40 o 
 -12   4   7        4.63        7.44      5.70 o 
 -10   4   7        9.47        3.21      5.19 o 
  -8   4   7       43.15       55.00      6.10 o 
  -6   4   7        1.41        0.40      4.47 o 
  -4   4   7       33.28       36.97      5.28 o 
  -2   4   7        0.03       -2.01      3.71 o 
   0   4   7       16.22       12.66      4.39 o 
   2   4   7       11.45       10.19      5.28 o 
   4   4   7        7.73       12.93      5.74 o 
   6   4   7        0.00        5.40      8.93 o 
 -15   5   7       34.78       31.67      7.60 o 
 -13   5   7        2.74       -6.16      6.25 o 
 -11   5   7        7.72        7.43      6.16 o 
  -9   5   7       29.44       31.17      7.24 o 
  -7   5   7        3.65       -1.83      5.56 o 
  -5   5   7        5.71        7.53      5.25 o 
  -3   5   7        8.63       10.06      4.68 o 
  -1   5   7        0.74        6.85      4.49 o 
   1   5   7        4.83        9.63      4.84 o 
   3   5   7       19.09       31.22     13.88 o 
   5   5   7        2.23       -5.76      5.76 o 
 -14   6   7       18.92        6.45      6.78 o 
 -12   6   7        3.74       -3.43      6.85 o 
 -10   6   7       10.89        8.30      6.93 o 
  -8   6   7       10.28       20.39      7.53 o 
  -6   6   7       17.92       22.61      7.54 o 
  -4   6   7        0.08        1.74      7.29 o 
  -2   6   7        2.13        2.84      8.07 o 
   0   6   7        9.23       15.36      5.78 o 
   2   6   7       12.70       13.95      6.43 o 
  -7   7   7        5.82        4.26      7.64 o 
  -5   7   7        1.40       -7.41      7.41 o 
  -3   7   7        0.28        3.98      6.69 o 
 -18   0   8       14.16       13.19      6.43 o 
 -16   0   8       31.18       24.18      7.18 o 
 -14   0   8        3.95       13.61      7.25 o 
 -12   0   8        0.06        5.79      5.77 o 
 -10   0   8      395.49      354.64     12.42 o 
  -8   0   8       45.15       45.22      9.58 o 
  -6   0   8       27.18       36.88     10.32 o 
  -4   0   8       14.90       15.17      8.98 o 
  -2   0   8      103.72      120.81     13.79 o 
   0   0   8        0.45        2.05      8.66 o 
   2   0   8        7.03        1.73      9.40 o 
   4   0   8        3.35        4.03      8.87 o 
   6   0   8        0.13       24.93     10.85 o 
 -19   1   8        0.98        1.50      4.85 o 
 -17   1   8        1.78       -0.38      3.24 o 
 -15   1   8        1.26       -0.55      4.39 o 
 -13   1   8        0.03       -0.24      6.08 o 
 -11   1   8       13.89       16.72      4.65 o 
  -9   1   8       89.08      107.63      7.24 o 
  -7   1   8       42.28       46.25      5.60 o 
  -5   1   8       43.28       49.41      5.60 o 
  -3   1   8       91.71      105.59      8.81 o 
  -1   1   8       83.83       94.67     10.06 o 
   1   1   8       15.66       22.14      6.49 o 
   3   1   8        4.22        8.04      5.97 o 
   5   1   8        0.11        1.33      6.32 o 
 -18   2   8       15.17        9.26      9.00 o 
 -16   2   8       12.91        2.15      4.57 o 
 -14   2   8       31.13       21.99      5.81 o 
 -12   2   8       54.87       50.33      7.85 o 
 -10   2   8       33.33       37.10      7.01 o 
  -8   2   8        0.01       -2.56      4.41 o 
  -6   2   8        1.84       -1.44      4.17 o 
  -4   2   8        2.84        2.58      6.86 o 
  -2   2   8       13.41        2.44      5.14 o 
   0   2   8       16.99       23.41      6.26 o 
   2   2   8       10.94       17.31      7.02 o 
   4   2   8        4.42       12.08      6.68 o 
 -17   3   8        0.41        4.84      5.24 o 
 -15   3   8       16.71       17.50      8.98 o 
 -13   3   8        9.98       11.79      5.61 o 
 -11   3   8        0.50        1.14      6.47 o 
  -9   3   8       62.22       61.38      8.42 o 
  -7   3   8        1.30        1.11      5.29 o 
  -5   3   8        2.71        0.14      5.20 o 
  -3   3   8       10.80        9.12      4.59 o 
  -1   3   8       19.09       12.87      5.27 o 
   1   3   8        4.17        1.46      5.66 o 
   3   3   8        4.04       19.42      6.96 o 
   5   3   8       26.12       20.58     11.49 o 
 -16   4   8       24.74       16.42      7.13 o 
 -14   4   8       10.92        5.76      6.23 o 
 -12   4   8       12.63       22.40     15.96 o 
 -10   4   8        0.11       -2.95      6.19 o 
  -8   4   8        2.18       -1.58      9.00 o 
  -6   4   8       15.43       17.38      5.46 o 
  -4   4   8       56.36       58.94      6.58 o 
  -2   4   8        5.46        2.91      5.12 o 
   0   4   8       10.76        9.93      9.92 o 
   2   4   8        3.58        2.42      6.18 o 
 -13   5   8        0.02       -3.22      6.98 o 
 -11   5   8        2.81        2.17      7.37 o 
  -9   5   8        4.27       -5.16      6.82 o 
  -7   5   8        6.45        0.43      6.96 o 
  -5   5   8        0.96       -3.90      5.42 o 
  -3   5   8       12.66        8.06      5.69 o 
  -1   5   8        4.63       11.19      5.86 o 
   1   5   8       17.05       19.63      7.44 o 
  -8   6   8        3.15        3.42      8.06 o 
  -6   6   8        0.15       -5.15      8.04 o 
  -4   6   8       15.79        9.90     12.98 o 
 -17   1   9        0.00        6.33      7.78 o 
 -15   1   9        0.00        8.63      7.92 o 
 -13   1   9       29.32       27.89      8.63 o 
 -11   1   9       81.43       89.38      9.26 o 
  -9   1   9        1.53        2.89      7.19 o 
  -7   1   9        6.28       17.95      9.19 o 
  -5   1   9        3.57        3.43      6.49 o 
  -3   1   9        2.24        0.77     10.75 o 
  -1   1   9       18.33       10.75     10.45 o 
   1   1   9        0.22       -7.04      7.04 o 
 -16   2   9        4.88        6.22      8.80 o 
 -14   2   9        0.88        1.36      5.00 o 
 -12   2   9       40.47       30.79      8.22 o 
 -10   2   9        7.62        6.32      7.05 o 
  -8   2   9       21.03       17.50      5.49 o 
  -6   2   9        3.41        0.82      5.48 o 
  -4   2   9       42.22       50.81      8.36 o 
  -2   2   9        8.02        9.13      7.17 o 
   0   2   9        4.81        7.35      7.34 o 
 -15   3   9        6.10        4.33      6.41 o 
 -13   3   9        0.37        8.26      6.54 o 
 -11   3   9       12.47       11.82      7.88 o 
  -9   3   9        0.93        3.42      7.49 o 
  -7   3   9       64.73       73.65     13.08 o 
  -5   3   9        7.23       17.33      8.14 o 
  -3   3   9        0.42       -2.22      6.24 o 
  -1   3   9        0.24        5.14      7.42 o 
 -12   4   9       25.82       14.21      7.47 o 
 -10   4   9        0.77        2.88      6.10 o 
  -8   4   9       12.18       10.87      9.40 o 
  -6   4   9        3.34        8.69      6.12 o 
  -4   4   9        3.43       -2.43      5.88 o 
 -10   0  10       16.01       30.48     12.30 o 
  -8   0  10        0.28       -3.36     10.85 o 
  -6   0  10        1.18       12.27     12.80 o 
  -4   0  10        3.10       -1.98     11.70 o 
 -11   1  10       11.60       36.06     15.06 o 
  -9   1  10        8.31        2.30      8.48 o 
  -7   1  10       23.38       32.64      9.02 o 
  -5   1  10       18.25        7.87     10.15 o 
  -8   2  10        1.34        5.72      8.41 o 
                                                 
